# Supplementary material for: Testing Efficacy of Assembly-Free and Alignment-Free Methods for Species Identification Using Genome Skims, with Patellogastropoda as a Test Case
Source: Genes (Basel). 2022 Jul 2;13(7):1192. doi: 10.3390/genes13071192 (PMC9318368; doi:10.3390/genes13071192)
Supplement: Supplementary file 1 [file genes-13-01192-s001.zip]

Archive with 2 entries (2 files):
- Table S1-S2; Figure S1-S4.pdf
- Table S3.xlsx
