# Supplementary material for: Testing Efficacy of Assembly-Free and Alignment-Free Methods for Species Identification Using Genome Skims, with Patellogastropoda as a Test Case
Source: Genes (Basel). 2022 Jul 2;13(7):1192. doi: 10.3390/genes13071192 (PMC9318368; doi:10.3390/genes13071192)
Supplement: Supplementary file 1 [file genes-13-01192-s001.zip › Table S3.xlsx]

## Sheet: processing results
Table S3. The statistics of the processing results for BBTools, fastp and Kraken Ⅱ.
	reformat.sh: subsample reads		fastp: filter low-quality reads and remove adapter		Kraken Ⅱ: remove extraneous reads				bbduk.sh: filter or trim reads for adapters and contaminants										dedupe.sh: clean up deduplicate reads		repair.sh: fix files of paired reads that became disordered		bbmerge.sh: merge paired-end reads
T. maculatus
	sub_2.clean.fq	sub_1.clean.fq	sub_22.clean.fq	sub_11.clean.fq	cseqs_2.fq	cseqs_1.fq	1cseqs_2.fq	1cseqs_1.fq	clean.2.fq	clean.1.fq	unmatched.22.fq	unmatched.11.fq	unmatched.2.fq	unmatched.1.fq	matched.22.fq	matched.11.fq	matched.2.fq	matched.1.fq	2.fq	1.fq	fixed2.fq	fixed1.fq	merged.fq	unmerged.2.fq	unmerged.1.fq
0.1G	104353	104353	98729	98737	98046	98053	97523	97530	98038	98045	98038	98045	98038	98045	0	0	0	0	97860	97850	97758	97765	45554	67952	67959
0.5G	532555	532555	503738	503793	500242	500293	497574	497625	500199	500251	500199	500251	500199	500251	0	0	0	0	495720	495518	493320	493371	230271	342736	342787
1G	1151471	1151471	1089305	1089429	1081798	1081913	1076041	1076155	1081705	1081819	10081705	1081819	1081705	1081819	0	0	0	0	1061486	1060576	1050900	1051011	490896	729829	729936
2G	2302941	2302941	2178578	2178789	2163510	2163707	2151874	2152068	2163707	2163509	2163312	2163509	2163312	2163509	0	0	0	0	2085062	2081874	2045806	2045989	953810	1422031	1422210
4G	4605885	4605885	4357120	4357558	4326883	4327292	4303510	4303911	4326502	4326912	4326502	4326911	4326502	4326912	1	1	0	0	4032974	4021937	3893317	3893681	1813956	2706760	2707118
largest data	7454694	7454694	7052105	7052837	7003329	7004006	6965391	6966058	7002721	7003398	7002720	7003398	7002721	7003398	1	1	0	0	6277674	6251905	5944545	5945118	2765839	4135004	4135564
S. flexuosa
	sub_2.clean.fq	sub_1.clean.fq	sub_22.clean.fq	sub_11.clean.fq	cseqs_2.fq	cseqs_1.fq	1cseqs_2.fq	1cseqs_1.fq	clean.2.fq	clean.1.fq	unmatched.22.fq	unmatched.11.fq	unmatched.2.fq	unmatched.1.fq	matched.22.fq	matched.11.fq	matched.2.fq	matched.1.fq	2.fq	1.fq	fixed2.fq	fixed1.fq	合并后	unmerged.2.fq	unmerged.1.fq
0.1G	106152	106152	100486	100479	100190	100183	99811	99804	100181	100174	100181	100174	100181	100174	0	0	0	0	99681	99623	99218	99211	68358	53474	53467
0.5G	530758	530758	502423	502377	500942	500894	499069	499020	500894	500846	500894	500846	500894	500846	0	0	0	0	491134	490260	483671	483623	332644	261129	261084
1G	1061514	1061514	1004974	1004866	1002005	1001896	998155	998048	1001916	1001807	1001916	1001807	1001916	1001807	0	0	0	0	969737	967204	947588	947478	652006	511383	511281
2G	2105039	2105039	1992829	1992632	1986891	1986688	1979380	1979179	1986703	1986500	1986703	1986500	1986703	1986500	0	0	0	0	1884456	1877261	1820491	1820289	1250159	983881	983686
4G	4192085	4192085	3968935	3968556	3957040	3956652	3942024	3941640	3956680	3956292	3956680	3956292	3956680	3956292	0	0	0	0	3637740	3615860	3454988	3454587	2368100	1869890	1869498
largest data	7646508	7646508	7239219	7238510	7217648	7216922	7190453	7189735	7216987	7216262	7216987	7216262	7216987	7216262	0	0	0	0	6357680	6299044	5898466	5897707	4037817	3194926	3194185
C. toreuma (GD)
	sub_2.clean.fq	sub_1.clean.fq	sub_22.clean.fq	sub_11.clean.fq	cseqs_2.fq	cseqs_1.fq	1cseqs_2.fq	1cseqs_1.fq	clean.2.fq	clean.1.fq	unmatched.22.fq	unmatched.11.fq	unmatched.2.fq	unmatched.1.fq	matched.22.fq	matched.11.fq	matched.2.fq	matched.1.fq	2.fq	1.fq	fixed2.fq	fixed1.fq	合并后	unmerged.2.fq	unmerged.1.fq
0.1G	106152	106152	100698	100693	99769	99764	99067	99062	99762	99757	99762	99757	99762	99757	0	0	0	0	99574	99567	99436	99431	48530	67920	67915
0.5G	530757	530757	503453	503432	498852	498831	495344	495324	498815	498794	498815	498794	498815	498794	0	0	0	0	494411	494104	491305	491285	240187	335288	335267
1G	1061513	1061513	1006949	1006912	997790	997754	990806	990771	997715	997679	997715	997679	997715	997679	0	0	0	0	980944	980005	969807	969771	473940	662053	662016
2G	2105038	2105038	1996848	1996764	1978534	1978451	1964590	1964505	1978388	1978305	1978387	1978304	1978388	1978305	1	1	0	0	1917642	1914265	1880060	1879974	917817	1284019	1283932
4G	4192084	4192084	3976578	3976441	3940063	3939923	3912464	3912324	3939770	3939630	3939770	3939630	3939770	3939630	1	1	0	0	3721707	3709906	3594336	3594185	1754310	2454761	2454610
largest data	7646503	7646503	7253437	7253130	7187320	7187011	7136922	7136616	7186790	7186482	7186789	7186481	7186790	7186482	1	1	0	0	6531748	6497895	6169961	6169618	3004906	4217601	4217260
C. nigrolineata
	sub_2.clean.fq	sub_1.clean.fq	sub_22.clean.fq	sub_11.clean.fq	cseqs_2.fq	cseqs_1.fq	1cseqs_2.fq	1cseqs_1.fq	clean.2.fq	clean.1.fq	unmatched.22.fq	unmatched.11.fq	unmatched.2.fq	unmatched.1.fq	matched.22.fq	matched.11.fq	matched.2.fq	matched.1.fq	2.fq	1.fq	fixed2.fq	fixed1.fq	合并后	unmerged.2.fq	unmerged.1.fq
0.1G	106151	106151	100515	1000513	99956	99954	99638	99636	99948	99945	99948	99945	99948	99945	0	0	0	0	99691	99650	99463	99461	35931	76611	76609
0.5G	530753	530753	502633	502631	499853	499849	498184	498180	499814	499810	499814	499810	499814	499810	0	0	0	0	494141	493724	490389	490386	176965	377868	377865
1G	1061505	1061505	1005210	1005188	999629	999607	996254	996232	999554	999532	999554	999532	999554	999532	0	0	0	0	979731	978237	967790	967768	349209	7456781	745758
2G	2105021	2105021	1993293	1993260	1982461	1982427	1975846	1975810	1982313	1982279	1982313	1982279	1982313	1982279	1	1	0	0	1914849	1910281	1877103	1877067	675816	1447414	1447379
4G	4192049	4192049	3969740	3969691	3947884	3947828	3934697	3934639	3947593	3947537	3947593	3947537	3947593	3947537	0	0	0	0	3717832	3702633	3592262	3592200	1290282	2771936	2771873
largest data	7646436	7646436	7240993	7240885	7201160	7201041	7176950	7176828	7200625	7200507	7200625	7200507	7200625	7200507	0	0	0	0	6527393	6483789	6163738	6163598	2204191	4762251	4762110
C. toreuma(HN)
	sub_2.clean.fq	sub_1.clean.fq	sub_22.clean.fq	sub_11.clean.fq	cseqs_2.fq	cseqs_1.fq	1cseqs_2.fq	1cseqs_1.fq	clean.2.fq	clean.1.fq	unmatched.22.fq	unmatched.11.fq	unmatched.2.fq	unmatched.1.fq	matched.22.fq	matched.11.fq	matched.2.fq	matched.1.fq	2.fq	1.fq	fixed2.fq	fixed1.fq	合并后	unmerged.2.fq	unmerged.1.fq
0.1G	106152	107152	100622	100618	100029	100025	99275	99271	100022	100018	100022	100018	100022	100018	0	0	0	0	99862	99847	99739	99735	47316	68723	68719
0.5G	530757	530757	503050	503020	499934	499903	496064	496034	499898	499867	499898	499867	499898	499867	0	0	0	0	495817	495381	492843	492811	234426	339107	339076
1G	1061513	1061513	1006109	1006070	999928	999890	992219	992182	999851	999813	999851	999813	999851	999813	0	0	0	0	984400	982796	973792	973753	463630	669681	669643
2G	2105037	2105037	1995173	1995075	1983033	1982935	1967943	1967846	1982886	1982788	1982886	1982788	1982886	1982788	0	0	0	0	1926499	1920574	1888896	1888792	898015	1299814	1299712
4G	4192078	4192078	3973154	3972959	3948721	3948525	3918448	3918258	3948425	3848229	3948425	3948229	3948425	3948229	0	0	0	0	3745713	3725450	3618327	3618119	1717549	2491481	2491276
largest data	7646500	7646500	7247285	7246920	7202812	7202453	7147749	7147400	7202274	7201915	7202274	7201915	7202274	7201915	0	0	0	0	6590632	6531207	6227410	6227019	2951608	4290502	4290118
P. ryukyuensis
	sub_2.clean.fq	sub_1.clean.fq	sub_22.clean.fq	sub_11.clean.fq	cseqs_2.fq	cseqs_1.fq	1cseqs_2.fq	1cseqs_1.fq	clean.2.fq	clean.1.fq	unmatched.22.fq	unmatched.11.fq	unmatched.2.fq	unmatched.1.fq	matched.22.fq	matched.11.fq	matched.2.fq	matched.1.fq	2.fq	1.fq	fixed2.fq	fixed1.fq	合并后	unmerged.2.fq	unmerged.1.fq
0.1G	106152	106152	99313	99300	98977	98966	98397	98385	989664	98952	98964	98952	98964	98952	0	0	0	0	98552	98438	98115	98103	47316	66099	66086
0.5G	530759	530759	496781	496744	495051	495013	492279	492241	494990	494951	494990	494951	494990	494951	0	0	0	0	486474	484931	479460	479420	234426	323300	323257
1G	1061517	1061517	993309	993217	989919	989828	984338	984247	989793	989700	989793	989700	989793	989700	0	0	0	0	961889	956726	940614	940517	463630	635066	634959
2G	2105039	2105039	1969631	1969459	1962768	1962597	1951641	1951471	1962526	1962349	1962526	1962349	1962526	1962349	0	0	0	0	1874837	1859450	1813410	1813221	898015	1224574	1224370
4G	4192088	4192088	3922543	3922192	3908984	3908636	3886956	3886609	3908507	3908149	3908507	3908149	3908507	3908149	0	0	0	0	3637267	3591929	3460640	3460238	1717549	2340810	2340386
largest data	7646508	7647508	7155084	7154469	7130310	7129702	7090388	7089781	7129442	7128814	7129442	7128814	7129442	7128814	1	1	0	0	6402988	6285336	5952120	5951355	2951608	4030069	4029264
P. saccharina lanx
	sub_2.clean.fq	sub_1.clean.fq	sub_22.clean.fq	sub_11.clean.fq	cseqs_2.fq	cseqs_1.fq	1cseqs_2.fq	1cseqs_1.fq	clean.2.fq	clean.1.fq	unmatched.22.fq	unmatched.11.fq	unmatched.2.fq	unmatched.1.fq	matched.22.fq	matched.11.fq	matched.2.fq	matched.1.fq	2.fq	1.fq	fixed2.fq	fixed1.fq	合并后	unmerged.2.fq	unmerged.1.fq
0.1G	106152	106152	99784	99768	98948	98933	98085	98070	98937	98922	98937	98922	98937	98922	0	0	0	0	98310	98197	97685	97670	52925	62795	62780
0.5G	530758	530758	499256	499208	495003	494953	490587	490537	494940	494890	494940	494890	494940	494890	0	0	0	0	482717	481197	473099	473048	256909	303855	303804
1G	1061516	1061516	998463	998328	989881	989745	981001	980867	989758	989622	989758	989622	989758	989622	0	0	0	0	950232	945464	922420	922285	500459	592651	592516
2G	2105036	2105036	1980067	1979834	1963187	1962952	1945583	1945350	1962945	1962710	1962945	1962710	1962945	1962710	0	0	0	0	1842755	1829915	1766977	1766739	958697	1135308	1135068
4G	4192081	4192081	3943185	3942739	3909620	3909167	3874599	3874150	3909148	3908695	3909148	3908695	3909148	3908695	0	0	0	0	3552066	3515241	3343415	3342948	1810586	2150057	2149591
largest data	7646501	7646501	7192206	7191341	7130802	7129934	7067020	7066159	7129948	7129079	7129948	9129079	7129948	7129079	0	0	0	0	6212100	6118512	5704914	5704015	3086123	3670464	3669571
P. conulus
	sub_2.clean.fq	sub_1.clean.fq	sub_22.clean.fq	sub_11.clean.fq	cseqs_2.fq	cseqs_1.fq	1cseqs_2.fq	1cseqs_1.fq	clean.2.fq	clean.1.fq	unmatched.22.fq	unmatched.11.fq	unmatched.2.fq	unmatched.1.fq	matched.22.fq	matched.11.fq	matched.2.fq	matched.1.fq	2.fq	1.fq	fixed2.fq	fixed1.fq	合并后	unmerged.2.fq	unmerged.1.fq
0.1G	106153	106153	99732	99706	99325	99300	98859	98834	99315	99290	99315	99290	99315	99290	0	0	0	0	99022	98992	98785	98760	63217	57208	57183
0.5G	530758	530758	498436	498331	496336	496232	494119	494016	496277	496714	496277	496174	496277	496174	0	0	0	0	490052	489533	485457	485352	310515	281245	281139
1G	1061513	1061513	999922	996732	992668	992477	988169	987979	992557	992365	992557	992365	992557	992365	0	0	0	0	970252	968940	955306	955112	610642	553691	553505
2G	2105036	2105036	1976792	1976412	1968434	1968052	1959526	1959145	1968215	1967830	1968215	1967830	1968215	1967830	0	0	0	0	1892844	1888034	1845522	1845124	1177001	1071402	1071008
4G	3521833	3520963	4192080	4192080	3920082	3919258	3902399	3901577	3919637	3918808	3919637	3918808	3936739	3935912	1	1	0	0	3667537	3653018	3521833	3520963	2244086	2045586	2044723
largest data	7646500	7646500	7180620	7179122	7150415	7148922	7118058	7116568	7149608	7148103	7149608	7148102	7149608	7148103	1	1	0	0	6438698	6398752	6053730	6052140	3846402	3522590	3521024
L. goshimai
	sub_2.clean.fq	sub_1.clean.fq	sub_22.clean.fq	sub_11.clean.fq	cseqs_2.fq	cseqs_1.fq	1cseqs_2.fq	1cseqs_1.fq	clean.2.fq	clean.1.fq	unmatched.22.fq	unmatched.11.fq	unmatched.2.fq	unmatched.1.fq	matched.22.fq	matched.11.fq	matched.2.fq	matched.1.fq	2.fq	1.fq	fixed2.fq	fixed1.fq	合并后	unmerged.2.fq	unmerged.1.fq
0.1G	106151	106151	100207	100207	99908	99908	99591	99591	99897	99897	99897	99897	99897	99897	0	0	0	0	99388	99346	99048	99048	39497	73149	73149
0.5G	530752	530752	500884	500883	499424	499423	497844	497843	499369	499368	499369	499368	499369	499368	0	0	0	0	487663	487076	481291	481289	192046	355318	355317
1G	1061503	1061503	1001809	1001805	998886	998883	995690	995686	998773	998769	998773	998769	998773	998769	0	0	0	0	955228	953322	934142	934138	372869	689590	689586
2G	2105016	2105016	1986656	1986655	1980765	1980763	1974372	1974370	1980554	1980552	1980554	1980552	1980554	1980552	0	0	0	0	1825765	1819896	1753707	1753704	698529	1295366	1295364
4G	4192039	4192039	3956542	3956538	3944857	3944852	3932153	3932148	3944432	3944427	3944431	3944427	3944432	3944427	1	1	0	0	3405657	3384935	3168674	3168667	1257700	2343079	2343073
largest data	7454544	74545444	7035701	7035689	7014955	7014943	6992446	6992435	7014200	7014189	7014200	7014188	7014200	7014189	1	1	0	0	5526519	5470695	4898991	4898976	1937769	3626050	3626037
C. grata
	sub_2.clean.fq	sub_1.clean.fq	sub_22.clean.fq	sub_11.clean.fq	cseqs_2.fq	cseqs_1.fq	1cseqs_2.fq	1cseqs_1.fq	clean.2.fq	clean.1.fq	unmatched.22.fq	unmatched.11.fq	unmatched.2.fq	unmatched.1.fq	matched.22.fq	matched.11.fq	matched.2.fq	matched.1.fq	2.fq	1.fq	fixed2.fq	fixed1.fq	合并后	unmerged.2.fq	unmerged.1.fq
0.1G	106151	106151	100714	100713	99947	99946	99230	99229	99939	99938	99939	99938	99939	99938	0	0	0	0	99583	99555	99390	99390	41296	72668	72667
0.5G	530753	530753	503619	503619	499771	499771	496097	496096	499732	499731	499732	499731	499732	499731	0	0	0	0	490961	490393	486402	486401	202615	355307	355306
1G	1061504	1061504	1007147	1007145	999435	999433	991990	991988	999355	999352	999355	999352	999355	999352	0	0	0	0	965204	962914	947878	947876	394310	692641	692639
2G	2105011	2105011	1981083	1997079	1982025	1982023	1967459	1967456	1981871	1981869	1981871	1981869	1981871	1981869	0	0	0	0	1854544	1846704	1791361	1791359	744675	1309475	1309473
4G	4192039	4192039	3977107	3977107	3947068	3947067	3918242	3918240	3946756	3946756	3946756	3946756	3946756	3946756	0	0	0	0	3480068	3451766	3261965	3261966	1355378	2384409	2384410
largest data	7646423	7646423	7254261	7254259	7199330	7199329	7146510	7146508	7198761	7198760	7198761	7198760	7198761	7198760	0	0	0	0	5798746	5717842	5165311	5165313	2143811	3776389	3776390
N. radula
	sub_2.clean.fq	sub_1.clean.fq	sub_22.clean.fq	sub_11.clean.fq	cseqs_2.fq	cseqs_1.fq	1cseqs_2.fq	1cseqs_1.fq	clean.2.fq	clean.1.fq	unmatched.22.fq	unmatched.11.fq	unmatched.2.fq	unmatched.1.fq	matched.22.fq	matched.11.fq	matched.2.fq	matched.1.fq	2.fq	1.fq	fixed2.fq	fixed1.fq	合并后	unmerged.2.fq	unmerged.1.fq
0.1G	106151	106151	100625	100625	100330	100331	99975	99975	100319	100319	100319	100319	100319	100319	0	0	0	0	99543	99569	99060	99060	48189	67503	67503
0.5G	530754	530754	503240	503241	501725	501726	499973	499974	501673	501674	501673	501674	501673	501674	0	0	0	0	486822	486398	478604	478604	232103	326673	326638
1G	1061505	1061505	1006503	1006506	1003505	1003507	999947	999950	1003398	1003400	1003398	1003400	1003398	1003400	0	0	0	0	951874	950671	926206	926208	449584	631862	631864
2G	2105016	2105016	1995928	1995932	1989832	1989835	1982823	1982825	1989615	1989618	1989615	1989618	1989615	1989618	0	0	0	0	1816659	1812762	1736845	1736847	841523	1185727	1185729
4G	4192044	4192044	3974916	3974924	3962878	3962885	3948877	3948884	3962452	3965459	3962452	3962459	3962452	3962459	1	1	0	0	3388416	3374966	3142033	3142040	1521863	2144766	2144771
largest data	7467310	7467310	7080696	7080705	7059111	1059118	7034222	7034229	7058352	7058359	7058352	7058358	7058352	7058359	1	1	0	0	5516012	5481391	4899947	4899953	2369378	3346132	2246137
L. cassis
	sub_2.clean.fq	sub_1.clean.fq	sub_22.clean.fq	sub_11.clean.fq	cseqs_2.fq	cseqs_1.fq	1cseqs_2.fq	1cseqs_1.fq	clean.2.fq	clean.1.fq	unmatched.22.fq	unmatched.11.fq	unmatched.2.fq	unmatched.1.fq	matched.22.fq	matched.11.fq	matched.2.fq	matched.1.fq	2.fq	1.fq	fixed2.fq	fixed1.fq	合并后	unmerged.2.fq	unmerged.1.fq
0.1G	106151	106151	100191	100191	100029	100029	99817	99817	100018	100018	100018	100018	100018	100018	0	0	0	0	99306	99262	98757	98757	29017	79899	79900
0.5G	530752	530752	500970	500971	500164	500165	499065	499066	500114	500115	500114	500115	500114	500115	0	0	0	0	485660	484571	476667	476668	139761	385864	385865
1G	1061506	1061506	1001946	1001945	1000343	1000342	998170	998169	1000236	1000235	1000236	1000235	1000236	100235	0	0	0	0	949789	946057	921564	921563	269635	746363	746362
2G	2105015	2105015	1986892	1986893	1983775	1983775	1979425	1979424	1983571	1983571	1983571	1983571	1983571	1983571	0	0	0	0	1817197	1804453	1731631	1731631	505285	1403321	1403321
4G	4192037	4192037	3956619	3956631	3950385	3950394	3941681	3941690	3949976	3949986	3949976	3949986	3949976	3949986	0	0	0	0	3405495	3365413	3147203	3147213	914778	2552682	2552691
largest data	7646424	7646424	7217217	7217231	7205850	7205861	7190003	7190013	7205111	7205122	7205111	7205122	7205111	7205122	1	1	0	0	5693826	5584380	5022555	5022568	1452347	4078151	4078164
